# Supplementary material for: The molecular signature of heat stress in sweat reveals non-invasive biomarker candidates for health monitoring
Source: Commun Biol. 2025 Apr 23;8:650. doi: 10.1038/s42003-025-08080-1 (PMC12019370; doi:10.1038/s42003-025-08080-1)
Supplement: Supplementary file 3 — Supplementary Data 1 [file 42003_2025_8080_MOESM3_ESM.xlsx]

## Sheet: Fig2_data
Phase	Heatstress_Type	Name	Intensity
Acclim	relative humidity	Tryptophan	21.2159826719634
Stress	relative humidity	Tryptophan	14.5978833539443
Stress+Cloth	relative humidity	Tryptophan	17.3642572065668
Cool	relative humidity	Tryptophan	16.2067607373166
Acclim	exertion	Tryptophan	14.4322519052317
Stress	exertion	Tryptophan	19.901382390117
Stress+Cloth	exertion	Tryptophan	20.886508526107
Cool	exertion	Tryptophan	18.9596083988986
Acclim	temperature	Tryptophan	14.4394223912138
Stress	temperature	Tryptophan	18.3850936680958
Stress+Cloth	temperature	Tryptophan	20.0915469132253
Cool	temperature	Tryptophan	16.3612737164064
Acclim	relative humidity	trans-3-Indoleacrylic acid	18.4346377630418
Stress	relative humidity	trans-3-Indoleacrylic acid	14.6108911699466
Stress+Cloth	relative humidity	trans-3-Indoleacrylic acid	15.1086335628651
Cool	relative humidity	trans-3-Indoleacrylic acid	14.5205518720376
Acclim	exertion	trans-3-Indoleacrylic acid	14.4867249129659
Stress	exertion	trans-3-Indoleacrylic acid	17.227561327947
Stress+Cloth	exertion	trans-3-Indoleacrylic acid	18.418734716669
Cool	exertion	trans-3-Indoleacrylic acid	16.2684194633745
Acclim	temperature	trans-3-Indoleacrylic acid	14.4113382514133
Stress	temperature	trans-3-Indoleacrylic acid	14.8136626381667
Stress+Cloth	temperature	trans-3-Indoleacrylic acid	17.5998644261226
Cool	temperature	trans-3-Indoleacrylic acid	14.6795012151334
Acclim	relative humidity	Leu-Phe	18.797497721112
Stress	relative humidity	Leu-Phe	13.4591678445452
Stress+Cloth	relative humidity	Leu-Phe	13.0386419281174
Cool	relative humidity	Leu-Phe	13.2000933820715
Acclim	exertion	Leu-Phe	13.2072688886143
Stress	exertion	Leu-Phe	15.9029394531371
Stress+Cloth	exertion	Leu-Phe	17.0028810241987
Cool	exertion	Leu-Phe	14.1033071988528
Acclim	temperature	Leu-Phe	13.226762130717
Stress	temperature	Leu-Phe	13.489977212914
Stress+Cloth	temperature	Leu-Phe	14.8733502606137
Cool	temperature	Leu-Phe	13.1644731823407
Acclim	relative humidity	Testosterone	13.16237339436
Stress	relative humidity	Testosterone	12.5037071527933
Stress+Cloth	relative humidity	Testosterone	12.3801503146682
Cool	relative humidity	Testosterone	12.4888264690881
Acclim	exertion	Testosterone	12.5100043496815
Stress	exertion	Testosterone	12.6877766204891
Stress+Cloth	exertion	Testosterone	13.5526862877103
Cool	exertion	Testosterone	12.5949621339478
Acclim	temperature	Testosterone	13.1556259916696
Stress	temperature	Testosterone	12.5103075852293
Stress+Cloth	temperature	Testosterone	12.7287552961002
Cool	temperature	Testosterone	12.9934494222742
Cool	exertion	Fibromodulin	9.52303207993199
Stress+Cloth	exertion	Fibromodulin	12.5885829634928
Acclim	exertion	Fibromodulin	NA
Stress	temperature	Fibromodulin	NA
Cool	temperature	Fibromodulin	NA
Acclim	temperature	Fibromodulin	NA
Stress+Cloth	temperature	Fibromodulin	8.45505817953478
Cool	relative humidity	Fibromodulin	NA
Stress+Cloth	relative humidity	Fibromodulin	7.62443342206845
Stress	relative humidity	Fibromodulin	NA
Acclim	relative humidity	Fibromodulin	NA
Stress	exertion	Fibromodulin	11.8813669113059
Acclim	temperature	Tryptophan	14.5971346244642
Stress	temperature	Tryptophan	18.0861273877021
Stress+Cloth	temperature	Tryptophan	18.9111603729928
Cool	temperature	Tryptophan	16.8381586052
Acclim	exertion	Tryptophan	16.3526532138974
Stress	exertion	Tryptophan	20.834462575376
Stress+Cloth	exertion	Tryptophan	21.2426186653224
Cool	exertion	Tryptophan	14.7116624580318
Acclim	relative humidity	Tryptophan	19.2020505985437
Stress	relative humidity	Tryptophan	18.2720178813066
Stress+Cloth	relative humidity	Tryptophan	17.4308282880115
Cool	relative humidity	Tryptophan	16.6456987662018
Acclim	temperature	trans-3-Indoleacrylic acid	14.789772795252
Stress	temperature	trans-3-Indoleacrylic acid	15.3202017219025
Stress+Cloth	temperature	trans-3-Indoleacrylic acid	16.349565688671
Cool	temperature	trans-3-Indoleacrylic acid	14.6233945836943
Acclim	exertion	trans-3-Indoleacrylic acid	14.5280771551497
Stress	exertion	trans-3-Indoleacrylic acid	17.9754712792136
Stress+Cloth	exertion	trans-3-Indoleacrylic acid	18.1214804831209
Cool	exertion	trans-3-Indoleacrylic acid	14.4283656455901
Acclim	relative humidity	trans-3-Indoleacrylic acid	16.6693586455263
Stress	relative humidity	trans-3-Indoleacrylic acid	15.1961349501475
Stress+Cloth	relative humidity	trans-3-Indoleacrylic acid	14.7722687639237
Cool	relative humidity	trans-3-Indoleacrylic acid	14.3836762624011
Acclim	temperature	Leu-Phe	13.3944704873781
Stress	temperature	Leu-Phe	14.2739833999683
Stress+Cloth	temperature	Leu-Phe	15.1978701379764
Cool	temperature	Leu-Phe	13.2943121557934
Acclim	exertion	Leu-Phe	13.1421740438839
Stress	exertion	Leu-Phe	15.3763450287952
Stress+Cloth	exertion	Leu-Phe	16.9475509729052
Cool	exertion	Leu-Phe	13.079282166108
Acclim	relative humidity	Leu-Phe	15.6141183239862
Stress	relative humidity	Leu-Phe	14.2963686265606
Stress+Cloth	relative humidity	Leu-Phe	13.4744834034369
Cool	relative humidity	Leu-Phe	13.1179807878729
Acclim	temperature	Testosterone	13.3453509165493
Stress	temperature	Testosterone	12.6534640981396
Stress+Cloth	temperature	Testosterone	12.626757345835
Cool	temperature	Testosterone	12.9576561730256
Acclim	exertion	Testosterone	13.2182879139075
Stress	exertion	Testosterone	12.6436725232511
Stress+Cloth	exertion	Testosterone	12.8601949137666
Cool	exertion	Testosterone	13.5027863318398
Acclim	relative humidity	Testosterone	12.7199211956469
Stress	relative humidity	Testosterone	12.833206351076
Stress+Cloth	relative humidity	Testosterone	12.5619955567632
Cool	relative humidity	Testosterone	13.1583511780152
Acclim	temperature	Fibromodulin	NA
Stress+Cloth	temperature	Fibromodulin	NA
Stress	temperature	Fibromodulin	8.40987743218156
Cool	temperature	Fibromodulin	NA
Stress+Cloth	exertion	Fibromodulin	10.5695075969566
Acclim	exertion	Fibromodulin	NA
Stress	exertion	Fibromodulin	10.128892544864
Cool	exertion	Fibromodulin	NA
Cool	relative humidity	Fibromodulin	NA
Acclim	relative humidity	Fibromodulin	10.0875617392433
Stress+Cloth	relative humidity	Fibromodulin	NA
Stress	relative humidity	Fibromodulin	7.93919446794521
Acclim	exertion	Tryptophan	14.8406492373306
Stress	exertion	Tryptophan	18.2925628137777
Stress+Cloth	exertion	Tryptophan	20.1888659603884
Cool	exertion	Tryptophan	15.7210897526337
Acclim	temperature	Tryptophan	15.8043643441208
Stress	temperature	Tryptophan	16.6420226398109
Stress+Cloth	temperature	Tryptophan	19.1268987207542
Cool	temperature	Tryptophan	14.4388929441815
Acclim	relative humidity	Tryptophan	15.3269576869844
Stress	relative humidity	Tryptophan	14.2686291209405
Stress+Cloth	relative humidity	Tryptophan	14.3480121121216
Cool	relative humidity	Tryptophan	14.2379894408117
Acclim	exertion	trans-3-Indoleacrylic acid	14.4962853653933
Stress	exertion	trans-3-Indoleacrylic acid	15.3464549604315
Stress+Cloth	exertion	trans-3-Indoleacrylic acid	17.6598634409728
Cool	exertion	trans-3-Indoleacrylic acid	14.3584158427706
Acclim	temperature	trans-3-Indoleacrylic acid	14.7497141326161
Stress	temperature	trans-3-Indoleacrylic acid	15.3153805605021
Stress+Cloth	temperature	trans-3-Indoleacrylic acid	16.5508578599576
Cool	temperature	trans-3-Indoleacrylic acid	14.5221246512264
Acclim	relative humidity	trans-3-Indoleacrylic acid	14.4671603076148
Stress	relative humidity	trans-3-Indoleacrylic acid	14.4484684125778
Stress+Cloth	relative humidity	trans-3-Indoleacrylic acid	14.5945255702485
Cool	relative humidity	trans-3-Indoleacrylic acid	14.4985755839827
Acclim	exertion	Leu-Phe	13.2608559927856
Stress	exertion	Leu-Phe	15.2875269151794
Stress+Cloth	exertion	Leu-Phe	17.5708752457345
Cool	exertion	Leu-Phe	13.1227297102962
Acclim	temperature	Leu-Phe	13.2483806848677
Stress	temperature	Leu-Phe	15.2741687192682
Stress+Cloth	temperature	Leu-Phe	16.6823953266307
Cool	temperature	Leu-Phe	13.2947642195732
Acclim	relative humidity	Leu-Phe	13.0968049250829
Stress	relative humidity	Leu-Phe	13.0694205126971
Stress+Cloth	relative humidity	Leu-Phe	13.2464926331399
Cool	relative humidity	Leu-Phe	13.1491850390337
Acclim	exertion	Testosterone	12.8093353256313
Stress	exertion	Testosterone	12.5237780967571
Stress+Cloth	exertion	Testosterone	12.6634911634351
Cool	exertion	Testosterone	12.510857380121
Acclim	temperature	Testosterone	12.8911480870778
Stress	temperature	Testosterone	12.643984937122
Stress+Cloth	temperature	Testosterone	12.8102071751597
Cool	temperature	Testosterone	13.0504816944595
Acclim	relative humidity	Testosterone	13.3806291004677
Stress	relative humidity	Testosterone	13.0647959152096
Stress+Cloth	relative humidity	Testosterone	13.318789988559
Cool	relative humidity	Testosterone	13.3534625586066
Acclim	exertion	Fibromodulin	NA
Stress	exertion	Fibromodulin	9.83684548716657
Cool	exertion	Fibromodulin	NA
Stress+Cloth	exertion	Fibromodulin	11.3457143679813
Stress	temperature	Fibromodulin	9.67004110822602
Acclim	temperature	Fibromodulin	7.81643310609307
Cool	temperature	Fibromodulin	NA
Stress+Cloth	temperature	Fibromodulin	10.0974782591969
Acclim	relative humidity	Fibromodulin	7.88504703241369
Stress	relative humidity	Fibromodulin	NA
Cool	relative humidity	Fibromodulin	NA
Stress+Cloth	relative humidity	Fibromodulin	NA
Acclim	temperature	Tryptophan	14.6270302004348
Stress	temperature	Tryptophan	18.7653117336762
Stress+Cloth	temperature	Tryptophan	20.026693364366
Cool	temperature	Tryptophan	18.3280907722251
Acclim	relative humidity	Tryptophan	14.5162768889399
Stress	relative humidity	Tryptophan	14.7432517622431
Stress+Cloth	relative humidity	Tryptophan	15.1946118861389
Cool	relative humidity	Tryptophan	14.2427805359085
Acclim	exertion	Tryptophan	14.4856802667386
Stress	exertion	Tryptophan	19.4210433391092
Stress+Cloth	exertion	Tryptophan	21.2658082964713
Cool	exertion	Tryptophan	17.0646303289501
Acclim	temperature	trans-3-Indoleacrylic acid	14.4894966823772
Stress	temperature	trans-3-Indoleacrylic acid	16.1728228891064
Stress+Cloth	temperature	trans-3-Indoleacrylic acid	17.530819902532
Cool	temperature	trans-3-Indoleacrylic acid	15.9691969436804
Acclim	relative humidity	trans-3-Indoleacrylic acid	14.4760725097704
Stress	relative humidity	trans-3-Indoleacrylic acid	14.3393626082295
Stress+Cloth	relative humidity	trans-3-Indoleacrylic acid	14.3517131844625
Cool	relative humidity	trans-3-Indoleacrylic acid	14.4410696120637
Acclim	exertion	trans-3-Indoleacrylic acid	14.6106393420827
Stress	exertion	trans-3-Indoleacrylic acid	16.8106325553376
Stress+Cloth	exertion	trans-3-Indoleacrylic acid	18.8337580932953
Cool	exertion	trans-3-Indoleacrylic acid	14.496586827329
Acclim	temperature	Leu-Phe	13.221632799962
Stress	temperature	Leu-Phe	14.1363576409119
Stress+Cloth	temperature	Leu-Phe	16.2043504267975
Cool	temperature	Leu-Phe	13.1738208383158
Acclim	relative humidity	Leu-Phe	13.3229919992541
Stress	relative humidity	Leu-Phe	13.1180518963129
Stress+Cloth	relative humidity	Leu-Phe	13.0886998663602
Cool	relative humidity	Leu-Phe	13.1591736878697
Acclim	exertion	Leu-Phe	13.2855682016225
Stress	exertion	Leu-Phe	16.0614064670128
Stress+Cloth	exertion	Leu-Phe	18.1964635302189
Cool	exertion	Leu-Phe	13.0700400790606
Acclim	temperature	Testosterone	12.2158348398749
Stress	temperature	Testosterone	12.4764111846343
Stress+Cloth	temperature	Testosterone	12.6585014889969
Cool	temperature	Testosterone	12.5088148674865
Acclim	relative humidity	Testosterone	12.4305353264103
Stress	relative humidity	Testosterone	12.4001370675414
Stress+Cloth	relative humidity	Testosterone	12.4269993414352
Cool	relative humidity	Testosterone	12.4341870217978
Acclim	exertion	Testosterone	12.3824373286624
Stress	exertion	Testosterone	12.5408377114787
Stress+Cloth	exertion	Testosterone	12.6910172258015
Cool	exertion	Testosterone	13.4990990525825
Stress	temperature	Fibromodulin	NA
Acclim	temperature	Fibromodulin	NA
Cool	relative humidity	Fibromodulin	NA
Stress	relative humidity	Fibromodulin	NA
Stress+Cloth	relative humidity	Fibromodulin	NA
Acclim	relative humidity	Fibromodulin	NA
Stress+Cloth	exertion	Fibromodulin	12.5182595080567
Acclim	exertion	Fibromodulin	NA
Cool	exertion	Fibromodulin	7.87586016957046
Stress	exertion	Fibromodulin	10.1366091570915
Stress+Cloth	temperature	Fibromodulin	10.6671677512813
Cool	temperature	Fibromodulin	9.28909609799784
Acclim	temperature	Tryptophan	15.4843368271775
Stress	temperature	Tryptophan	19.8687466691342
Stress+Cloth	temperature	Tryptophan	20.2668851568415
Cool	temperature	Tryptophan	17.1451775227212
Acclim	relative humidity	Tryptophan	14.8392308595269
Stress	relative humidity	Tryptophan	15.1611991772213
Stress+Cloth	relative humidity	Tryptophan	19.2327393095652
Cool	relative humidity	Tryptophan	14.359916633859
Acclim	temperature	trans-3-Indoleacrylic acid	14.3727309076986
Stress	temperature	trans-3-Indoleacrylic acid	17.3903164842449
Stress+Cloth	temperature	trans-3-Indoleacrylic acid	17.8038460294344
Cool	temperature	trans-3-Indoleacrylic acid	14.4724257147861
Acclim	relative humidity	trans-3-Indoleacrylic acid	14.5789189320173
Stress	relative humidity	trans-3-Indoleacrylic acid	14.3232692836023
Stress+Cloth	relative humidity	trans-3-Indoleacrylic acid	17.0113343834001
Cool	relative humidity	trans-3-Indoleacrylic acid	14.5954615689776
Acclim	temperature	Leu-Phe	13.2205916590414
Stress	temperature	Leu-Phe	15.343414935327
Stress+Cloth	temperature	Leu-Phe	16.129983193314
Cool	temperature	Leu-Phe	12.9743530403606
Acclim	relative humidity	Leu-Phe	13.33569139358
Stress	relative humidity	Leu-Phe	13.2036526308936
Stress+Cloth	relative humidity	Leu-Phe	13.7497635201979
Cool	relative humidity	Leu-Phe	13.2008556530098
Acclim	temperature	Testosterone	12.4989329129593
Stress	temperature	Testosterone	12.6108481826055
Stress+Cloth	temperature	Testosterone	12.575431704878
Cool	temperature	Testosterone	12.2872654608071
Acclim	relative humidity	Testosterone	12.5280568644088
Stress	relative humidity	Testosterone	12.4711447788708
Stress+Cloth	relative humidity	Testosterone	12.6017564051735
Cool	relative humidity	Testosterone	12.3812932165623
Cool	temperature	Fibromodulin	7.92647262683643
Stress+Cloth	temperature	Fibromodulin	12.3155412115825
Stress	temperature	Fibromodulin	10.1904618745917
Acclim	temperature	Fibromodulin	NA
Acclim	relative humidity	Fibromodulin	7.67974598694782
Stress+Cloth	relative humidity	Fibromodulin	NA
Cool	relative humidity	Fibromodulin	NA
Stress	relative humidity	Fibromodulin	7.99055994966695
Acclim	relative humidity	Tryptophan	15.5230968913103
Stress	relative humidity	Tryptophan	14.6866709862016
Stress+Cloth	relative humidity	Tryptophan	17.1143968253701
Cool	relative humidity	Tryptophan	15.0838578293466
Acclim	temperature	Tryptophan	14.9739800210952
Stress	temperature	Tryptophan	19.9661087223488
Stress+Cloth	temperature	Tryptophan	20.1993598893576
Cool	temperature	Tryptophan	14.4132231309791
Acclim	exertion	Tryptophan	14.5279151191612
Stress	exertion	Tryptophan	20.3503128702404
Stress+Cloth	exertion	Tryptophan	20.6352380835485
Cool	exertion	Tryptophan	14.3610285226497
Acclim	relative humidity	trans-3-Indoleacrylic acid	14.3056850065191
Stress	relative humidity	trans-3-Indoleacrylic acid	14.5084412650955
Stress+Cloth	relative humidity	trans-3-Indoleacrylic acid	14.4144881480006
Cool	relative humidity	trans-3-Indoleacrylic acid	14.6857866702789
Acclim	temperature	trans-3-Indoleacrylic acid	14.5191644987003
Stress	temperature	trans-3-Indoleacrylic acid	17.425502555595
Stress+Cloth	temperature	trans-3-Indoleacrylic acid	17.6233670346484
Cool	temperature	trans-3-Indoleacrylic acid	14.5492589406716
Acclim	exertion	trans-3-Indoleacrylic acid	14.5408327272141
Stress	exertion	trans-3-Indoleacrylic acid	17.7647467165912
Stress+Cloth	exertion	trans-3-Indoleacrylic acid	18.0955274693001
Cool	exertion	trans-3-Indoleacrylic acid	14.5006065646303
Acclim	relative humidity	Leu-Phe	13.1451540849584
Stress	relative humidity	Leu-Phe	13.2090666235932
Stress+Cloth	relative humidity	Leu-Phe	13.117443293618
Cool	relative humidity	Leu-Phe	13.2925646122833
Acclim	temperature	Leu-Phe	13.1435511234119
Stress	temperature	Leu-Phe	16.438702030738
Stress+Cloth	temperature	Leu-Phe	16.2769190679535
Cool	temperature	Leu-Phe	13.2017124907508
Acclim	exertion	Leu-Phe	13.3846591779898
Stress	exertion	Leu-Phe	16.4550478081135
Stress+Cloth	exertion	Leu-Phe	16.7608503470691
Cool	exertion	Leu-Phe	13.1981318558683
Acclim	relative humidity	Testosterone	13.2640755906773
Stress	relative humidity	Testosterone	13.1248512800065
Stress+Cloth	relative humidity	Testosterone	12.5889550053847
Cool	relative humidity	Testosterone	12.9156009203378
Acclim	temperature	Testosterone	12.6224849471947
Stress	temperature	Testosterone	12.7985778826621
Stress+Cloth	temperature	Testosterone	12.7616190217729
Cool	temperature	Testosterone	12.4820477075704
Acclim	exertion	Testosterone	13.0593143064849
Stress	exertion	Testosterone	13.3655823031296
Stress+Cloth	exertion	Testosterone	12.7083773693197
Cool	exertion	Testosterone	12.5810005362381
Stress	relative humidity	Fibromodulin	NA
Acclim	relative humidity	Fibromodulin	NA
Cool	relative humidity	Fibromodulin	NA
Stress+Cloth	relative humidity	Fibromodulin	NA
Stress+Cloth	temperature	Fibromodulin	10.7486431198513
Cool	temperature	Fibromodulin	8.92560063327853
Stress	temperature	Fibromodulin	10.8972836218348
Acclim	temperature	Fibromodulin	9.16762909388312
Stress	exertion	Fibromodulin	12.1439791329217
Acclim	exertion	Fibromodulin	NA
Stress+Cloth	exertion	Fibromodulin	12.7390364024682
Cool	exertion	Fibromodulin	NA
Acclim	temperature	Tryptophan	17.5852812296654
Stress	temperature	Tryptophan	19.8836486956392
Stress+Cloth	temperature	Tryptophan	20.1709337709376
Cool	temperature	Tryptophan	17.8285802199253
Acclim	exertion	Tryptophan	15.6925106637349
Stress	exertion	Tryptophan	21.2084125270378
Stress+Cloth	exertion	Tryptophan	20.6165752489121
Cool	exertion	Tryptophan	17.5407136626028
Acclim	relative humidity	Tryptophan	14.3717062755493
Stress	relative humidity	Tryptophan	14.5652343664929
Stress+Cloth	relative humidity	Tryptophan	17.5142576736728
Cool	relative humidity	Tryptophan	17.3417167912664
Acclim	temperature	trans-3-Indoleacrylic acid	14.8577584351362
Stress	temperature	trans-3-Indoleacrylic acid	17.1398582662887
Stress+Cloth	temperature	trans-3-Indoleacrylic acid	17.4545578654836
Cool	temperature	trans-3-Indoleacrylic acid	15.0463556464501
Acclim	exertion	trans-3-Indoleacrylic acid	14.4224612476065
Stress	exertion	trans-3-Indoleacrylic acid	18.9283848520537
Stress+Cloth	exertion	trans-3-Indoleacrylic acid	17.8788881790157
Cool	exertion	trans-3-Indoleacrylic acid	14.7250707706239
Acclim	relative humidity	trans-3-Indoleacrylic acid	14.5301680735239
Stress	relative humidity	trans-3-Indoleacrylic acid	14.3530772119531
Stress+Cloth	relative humidity	trans-3-Indoleacrylic acid	14.8603792896438
Cool	relative humidity	trans-3-Indoleacrylic acid	14.394824373888
Acclim	temperature	Leu-Phe	13.3438643003429
Stress	temperature	Leu-Phe	16.6260627730986
Stress+Cloth	temperature	Leu-Phe	16.7448443417109
Cool	temperature	Leu-Phe	13.3004417780637
Acclim	exertion	Leu-Phe	13.1393203911525
Stress	exertion	Leu-Phe	18.4747723487148
Stress+Cloth	exertion	Leu-Phe	17.1959931658511
Cool	exertion	Leu-Phe	13.3946054643842
Acclim	relative humidity	Leu-Phe	13.1714830111022
Stress	relative humidity	Leu-Phe	13.0321425647724
Stress+Cloth	relative humidity	Leu-Phe	13.1307852139724
Cool	relative humidity	Leu-Phe	13.0975539529917
Acclim	temperature	Testosterone	12.4999370678132
Stress	temperature	Testosterone	12.6929207934346
Stress+Cloth	temperature	Testosterone	12.6119086848349
Cool	temperature	Testosterone	12.3938090986089
Acclim	exertion	Testosterone	12.4327276245597
Stress	exertion	Testosterone	12.7568471787886
Stress+Cloth	exertion	Testosterone	12.770704972424
Cool	exertion	Testosterone	12.5971081457858
Acclim	relative humidity	Testosterone	12.3918872611512
Stress	relative humidity	Testosterone	12.3355242270317
Stress+Cloth	relative humidity	Testosterone	12.4561342337791
Cool	relative humidity	Testosterone	12.396002270769
Stress+Cloth	relative humidity	Fibromodulin	NA
Acclim	relative humidity	Fibromodulin	NA
Stress	temperature	Fibromodulin	10.1186755421217
Stress+Cloth	temperature	Fibromodulin	8.72502328800401
Acclim	temperature	Fibromodulin	NA
Cool	temperature	Fibromodulin	NA
Acclim	exertion	Fibromodulin	NA
Stress	exertion	Fibromodulin	10.4348743393667
Stress+Cloth	exertion	Fibromodulin	11.5838777488876
Cool	exertion	Fibromodulin	10.1939682053063
Stress	relative humidity	Fibromodulin	NA
Cool	relative humidity	Fibromodulin	NA
Acclim	relative humidity	Tryptophan	17.8372626869719
Stress	relative humidity	Tryptophan	18.3128498906326
Stress+Cloth	relative humidity	Tryptophan	20.5240760526605
Cool	relative humidity	Tryptophan	18.8897435657776
Acclim	exertion	Tryptophan	17.0484994158244
Stress	exertion	Tryptophan	19.9999732450234
Stress+Cloth	exertion	Tryptophan	20.5551533635329
Cool	exertion	Tryptophan	17.8112892647502
Acclim	temperature	Tryptophan	18.921097741626
Stress	temperature	Tryptophan	20.4038828109671
Stress+Cloth	temperature	Tryptophan	20.5551362605766
Cool	temperature	Tryptophan	17.7947045172616
Acclim	relative humidity	trans-3-Indoleacrylic acid	15.2855891569573
Stress	relative humidity	trans-3-Indoleacrylic acid	15.8358093285631
Stress+Cloth	relative humidity	trans-3-Indoleacrylic acid	18.1307283242115
Cool	relative humidity	trans-3-Indoleacrylic acid	16.4871920768704
Acclim	exertion	trans-3-Indoleacrylic acid	14.6675387839385
Stress	exertion	trans-3-Indoleacrylic acid	17.7009892065815
Stress+Cloth	exertion	trans-3-Indoleacrylic acid	18.2654816320456
Cool	exertion	trans-3-Indoleacrylic acid	14.5390542480435
Acclim	temperature	trans-3-Indoleacrylic acid	16.4020064435654
Stress	temperature	trans-3-Indoleacrylic acid	17.8495608240147
Stress+Cloth	temperature	trans-3-Indoleacrylic acid	18.2110404185871
Cool	temperature	trans-3-Indoleacrylic acid	15.4367337701313
Acclim	relative humidity	Leu-Phe	13.1823954472259
Stress	relative humidity	Leu-Phe	13.7729888906516
Stress+Cloth	relative humidity	Leu-Phe	17.1416249825858
Cool	relative humidity	Leu-Phe	14.6324520479942
Acclim	exertion	Leu-Phe	13.252672082746
Stress	exertion	Leu-Phe	16.0312281690698
Stress+Cloth	exertion	Leu-Phe	16.8321874927199
Cool	exertion	Leu-Phe	13.1838269883474
Acclim	temperature	Leu-Phe	14.2467383400892
Stress	temperature	Leu-Phe	16.7707706768386
Stress+Cloth	temperature	Leu-Phe	17.2679185625968
Cool	temperature	Leu-Phe	13.0344582920854
Acclim	relative humidity	Testosterone	13.2069100194287
Stress	relative humidity	Testosterone	12.9102539753405
Stress+Cloth	relative humidity	Testosterone	12.602028012378
Cool	relative humidity	Testosterone	12.5879313009627
Acclim	exertion	Testosterone	12.6573262745234
Stress	exertion	Testosterone	12.6636376726168
Stress+Cloth	exertion	Testosterone	12.6516785562
Cool	exertion	Testosterone	13.134587556747
Acclim	temperature	Testosterone	12.8602300062789
Stress	temperature	Testosterone	12.6733271869944
Stress+Cloth	temperature	Testosterone	12.7579237951025
Cool	temperature	Testosterone	12.7111215159394
Cool	relative humidity	Fibromodulin	8.26373217514869
Stress	relative humidity	Fibromodulin	8.80711126215958
Acclim	relative humidity	Fibromodulin	9.01270373576438
Stress+Cloth	relative humidity	Fibromodulin	11.1125180451665
Cool	exertion	Fibromodulin	8.76659690655796
Stress+Cloth	exertion	Fibromodulin	12.0458921562193
Acclim	exertion	Fibromodulin	8.47722708052307
Stress	exertion	Fibromodulin	11.8467083743047
Acclim	temperature	Fibromodulin	9.37201694679285
Stress	temperature	Fibromodulin	10.955146239521
Stress+Cloth	temperature	Fibromodulin	11.2274156980201
Cool	temperature	Fibromodulin	8.53945358025433
Acclim	exertion	Tryptophan	14.8410989686874
Stress	exertion	Tryptophan	20.4477149190545
Stress+Cloth	exertion	Tryptophan	21.2075058965416
Cool	exertion	Tryptophan	18.5236436585605
Acclim	relative humidity	Tryptophan	14.562207510151
Stress	relative humidity	Tryptophan	14.4452838722461
Stress+Cloth	relative humidity	Tryptophan	15.9915059830012
Cool	relative humidity	Tryptophan	15.5562726714668
Acclim	temperature	Tryptophan	17.0413760699555
Stress	temperature	Tryptophan	17.0812900715827
Stress+Cloth	temperature	Tryptophan	20.9335149739485
Cool	temperature	Tryptophan	17.5142083985835
Acclim	exertion	trans-3-Indoleacrylic acid	14.5714661858217
Stress	exertion	trans-3-Indoleacrylic acid	17.7684726243401
Stress+Cloth	exertion	trans-3-Indoleacrylic acid	18.8643664177972
Cool	exertion	trans-3-Indoleacrylic acid	15.4680407945688
Acclim	relative humidity	trans-3-Indoleacrylic acid	14.680581213823
Stress	relative humidity	trans-3-Indoleacrylic acid	14.3928562383291
Stress+Cloth	relative humidity	trans-3-Indoleacrylic acid	14.460677948413
Cool	relative humidity	trans-3-Indoleacrylic acid	14.3953913312779
Acclim	temperature	trans-3-Indoleacrylic acid	14.6794677071702
Stress	temperature	trans-3-Indoleacrylic acid	14.6193500498637
Stress+Cloth	temperature	trans-3-Indoleacrylic acid	18.4629456639947
Cool	temperature	trans-3-Indoleacrylic acid	14.9962035991578
Acclim	exertion	Leu-Phe	13.2156668177805
Stress	exertion	Leu-Phe	15.7458364000866
Stress+Cloth	exertion	Leu-Phe	16.7364151527455
Cool	exertion	Leu-Phe	13.6138675788764
Acclim	relative humidity	Leu-Phe	13.35541512007
Stress	relative humidity	Leu-Phe	13.2332531982405
Stress+Cloth	relative humidity	Leu-Phe	13.1038785813869
Cool	relative humidity	Leu-Phe	13.1129017571127
Acclim	temperature	Leu-Phe	13.2192697371808
Stress	temperature	Leu-Phe	13.2577711585104
Stress+Cloth	temperature	Leu-Phe	17.2117469542628
Cool	temperature	Leu-Phe	13.3050020505782
Acclim	exertion	Testosterone	12.4367957989475
Stress	exertion	Testosterone	12.6623357420488
Stress+Cloth	exertion	Testosterone	12.750823350695
Cool	exertion	Testosterone	12.5563981242106
Acclim	relative humidity	Testosterone	12.5666014039772
Stress	relative humidity	Testosterone	12.483517243407
Stress+Cloth	relative humidity	Testosterone	12.7749502671043
Cool	relative humidity	Testosterone	12.560735216003
Acclim	temperature	Testosterone	12.7905811654036
Stress	temperature	Testosterone	12.4785635390946
Stress+Cloth	temperature	Testosterone	12.6189617937944
Cool	temperature	Testosterone	12.4850390970607
Acclim	exertion	Fibromodulin	9.06744643000681
Cool	exertion	Fibromodulin	8.06616047113584
Stress	exertion	Fibromodulin	10.7004811030136
Stress+Cloth	exertion	Fibromodulin	11.618554944454
Stress+Cloth	relative humidity	Fibromodulin	9.0321403101414
Stress	relative humidity	Fibromodulin	8.37779548269994
Cool	relative humidity	Fibromodulin	8.06838102850468
Acclim	relative humidity	Fibromodulin	NA
Cool	temperature	Fibromodulin	8.02725783854175
Stress	temperature	Fibromodulin	8.5730346273102
Stress+Cloth	temperature	Fibromodulin	11.0917958059059
Acclim	temperature	Fibromodulin	8.62364291367313
Acclim	exertion	Tryptophan	14.9400519627298
Stress	exertion	Tryptophan	20.2907698674925
Stress+Cloth	exertion	Tryptophan	20.8360892565032
Cool	exertion	Tryptophan	18.8886725783953
Acclim	temperature	Tryptophan	14.4607492355773
Stress	temperature	Tryptophan	19.9547359274601
Stress+Cloth	temperature	Tryptophan	20.4021841881875
Cool	temperature	Tryptophan	16.311450804796
Acclim	relative humidity	Tryptophan	17.2182644975613
Stress	relative humidity	Tryptophan	19.1822887558243
Stress+Cloth	relative humidity	Tryptophan	17.8527871969579
Cool	relative humidity	Tryptophan	16.7215747048561
Acclim	exertion	trans-3-Indoleacrylic acid	14.2651397814797
Stress	exertion	trans-3-Indoleacrylic acid	17.853109809831
Stress+Cloth	exertion	trans-3-Indoleacrylic acid	18.5485711049583
Cool	exertion	trans-3-Indoleacrylic acid	16.374067806279
Acclim	temperature	trans-3-Indoleacrylic acid	14.2524998496021
Stress	temperature	trans-3-Indoleacrylic acid	17.6046367596838
Stress+Cloth	temperature	trans-3-Indoleacrylic acid	17.8965434179825
Cool	temperature	trans-3-Indoleacrylic acid	14.6123915668433
Acclim	relative humidity	trans-3-Indoleacrylic acid	14.5405674160684
Stress	relative humidity	trans-3-Indoleacrylic acid	16.8274399717525
Stress+Cloth	relative humidity	trans-3-Indoleacrylic acid	15.3145363501775
Cool	relative humidity	trans-3-Indoleacrylic acid	14.3376985251253
Acclim	exertion	Leu-Phe	13.0476273311303
Stress	exertion	Leu-Phe	16.7451464522162
Stress+Cloth	exertion	Leu-Phe	17.4085369459378
Cool	exertion	Leu-Phe	14.406430586529
Acclim	temperature	Leu-Phe	12.9930532341855
Stress	temperature	Leu-Phe	16.1373995264475
Stress+Cloth	temperature	Leu-Phe	16.5753012524457
Cool	temperature	Leu-Phe	13.1954517442229
Acclim	relative humidity	Leu-Phe	13.1718350235978
Stress	relative humidity	Leu-Phe	14.5439546096222
Stress+Cloth	relative humidity	Leu-Phe	13.725168367241
Cool	relative humidity	Leu-Phe	13.1093885674217
Acclim	exertion	Testosterone	12.3108600469894
Stress	exertion	Testosterone	12.6774899625483
Stress+Cloth	exertion	Testosterone	12.754981027532
Cool	exertion	Testosterone	12.5883438424338
Acclim	temperature	Testosterone	12.4078111343344
Stress	temperature	Testosterone	12.4722756863048
Stress+Cloth	temperature	Testosterone	12.6819635979292
Cool	temperature	Testosterone	12.5275972929185
Acclim	relative humidity	Testosterone	12.3472865767374
Stress	relative humidity	Testosterone	12.4481894607059
Stress+Cloth	relative humidity	Testosterone	12.4023077911967
Cool	relative humidity	Testosterone	12.4039402341384
Acclim	exertion	Fibromodulin	NA
Stress	exertion	Fibromodulin	12.7803630892228
Cool	exertion	Fibromodulin	9.82177303149441
Stress+Cloth	exertion	Fibromodulin	12.2112591722175
Stress	temperature	Fibromodulin	11.214950603033
Cool	temperature	Fibromodulin	9.69734860003774
Stress+Cloth	temperature	Fibromodulin	10.3822217095717
Acclim	temperature	Fibromodulin	7.87393652180306
Stress+Cloth	relative humidity	Fibromodulin	9.59910005151264
Stress	relative humidity	Fibromodulin	8.87705824155105
Acclim	relative humidity	Fibromodulin	10.9516097329483
Cool	relative humidity	Fibromodulin	8.03352218766199
Acclim	temperature	Tryptophan	16.1218787559841
Stress	temperature	Tryptophan	16.8770043544841
Stress+Cloth	temperature	Tryptophan	18.3009732869094
Cool	temperature	Tryptophan	14.7488577184078
Acclim	relative humidity	Tryptophan	14.4609100457926
Stress	relative humidity	Tryptophan	15.8672928474894
Stress+Cloth	relative humidity	Tryptophan	18.995009722944
Cool	relative humidity	Tryptophan	16.0606151923263
Acclim	exertion	Tryptophan	15.3112694517318
Stress	exertion	Tryptophan	20.9588376194923
Stress+Cloth	exertion	Tryptophan	20.879166341594
Cool	exertion	Tryptophan	17.9888638319319
Acclim	temperature	trans-3-Indoleacrylic acid	14.3014839884076
Stress	temperature	trans-3-Indoleacrylic acid	14.3257986372791
Stress+Cloth	temperature	trans-3-Indoleacrylic acid	16.0200488911322
Cool	temperature	trans-3-Indoleacrylic acid	14.5395738231247
Acclim	relative humidity	trans-3-Indoleacrylic acid	14.4877081707432
Stress	relative humidity	trans-3-Indoleacrylic acid	14.3706218157199
Stress+Cloth	relative humidity	trans-3-Indoleacrylic acid	16.731021712097
Cool	relative humidity	trans-3-Indoleacrylic acid	14.436427149138
Acclim	exertion	trans-3-Indoleacrylic acid	14.4576277778823
Stress	exertion	trans-3-Indoleacrylic acid	18.5112475225046
Stress+Cloth	exertion	trans-3-Indoleacrylic acid	18.3606801625072
Cool	exertion	trans-3-Indoleacrylic acid	15.5011019818665
Acclim	temperature	Leu-Phe	13.0426569631778
Stress	temperature	Leu-Phe	12.975788892266
Stress+Cloth	temperature	Leu-Phe	12.9042757732216
Cool	temperature	Leu-Phe	13.2607821572709
Acclim	relative humidity	Leu-Phe	13.2312647767279
Stress	relative humidity	Leu-Phe	13.0507640406074
Stress+Cloth	relative humidity	Leu-Phe	14.7697277427212
Cool	relative humidity	Leu-Phe	13.1367478234186
Acclim	exertion	Leu-Phe	13.1269584040806
Stress	exertion	Leu-Phe	17.7073183906911
Stress+Cloth	exertion	Leu-Phe	17.3290200488712
Cool	exertion	Leu-Phe	13.0742746271866
Acclim	temperature	Testosterone	12.4647960593682
Stress	temperature	Testosterone	12.054278353905
Stress+Cloth	temperature	Testosterone	12.3185107558215
Cool	temperature	Testosterone	12.4554042760328
Acclim	relative humidity	Testosterone	12.4876507516256
Stress	relative humidity	Testosterone	12.3664787195199
Stress+Cloth	relative humidity	Testosterone	12.5370027672501
Cool	relative humidity	Testosterone	12.3695727685002
Acclim	exertion	Testosterone	12.403317296982
Stress	exertion	Testosterone	12.7242623874954
Stress+Cloth	exertion	Testosterone	12.7490374288708
Cool	exertion	Testosterone	12.979875192204
Stress	temperature	Fibromodulin	8.38891199237384
Cool	temperature	Fibromodulin	8.16421426592147
Stress+Cloth	temperature	Fibromodulin	10.1797357567371
Acclim	temperature	Fibromodulin	NA
Acclim	relative humidity	Fibromodulin	8.10971505853257
Cool	relative humidity	Fibromodulin	NA
Stress+Cloth	relative humidity	Fibromodulin	9.41239919445317
Stress	relative humidity	Fibromodulin	8.58880848800539
Stress+Cloth	exertion	Fibromodulin	11.4775770049584
Acclim	exertion	Fibromodulin	8.10513841908355
Cool	exertion	Fibromodulin	NA
Stress	exertion	Fibromodulin	12.1689365580342
Acclim	relative humidity	Tryptophan	14.4761128523685
Stress	relative humidity	Tryptophan	14.1996003667757
Stress+Cloth	relative humidity	Tryptophan	18.2189185681533
Cool	relative humidity	Tryptophan	16.9227020293506
Acclim	temperature	Tryptophan	14.2952779288743
Stress	temperature	Tryptophan	19.8510374856264
Stress+Cloth	temperature	Tryptophan	19.9581487780802
Cool	temperature	Tryptophan	17.6932594078258
Acclim	exertion	Tryptophan	14.2216114639102
Stress	exertion	Tryptophan	17.5378599471208
Stress+Cloth	exertion	Tryptophan	21.0836477230673
Cool	exertion	Tryptophan	14.4543885996477
Acclim	relative humidity	trans-3-Indoleacrylic acid	14.5812662656433
Stress	relative humidity	trans-3-Indoleacrylic acid	14.4029821176704
Stress+Cloth	relative humidity	trans-3-Indoleacrylic acid	15.8549602552455
Cool	relative humidity	trans-3-Indoleacrylic acid	14.6553838097462
Acclim	temperature	trans-3-Indoleacrylic acid	14.350916026987
Stress	temperature	trans-3-Indoleacrylic acid	17.3454708720274
Stress+Cloth	temperature	trans-3-Indoleacrylic acid	17.5774720488544
Cool	temperature	trans-3-Indoleacrylic acid	15.358025540817
Acclim	exertion	trans-3-Indoleacrylic acid	14.3565356330813
Stress	exertion	trans-3-Indoleacrylic acid	14.986703660416
Stress+Cloth	exertion	trans-3-Indoleacrylic acid	18.2314524045539
Cool	exertion	trans-3-Indoleacrylic acid	14.5224429345961
Acclim	relative humidity	Leu-Phe	13.2733751932912
Stress	relative humidity	Leu-Phe	13.0503020172032
Stress+Cloth	relative humidity	Leu-Phe	13.7870048020747
Cool	relative humidity	Leu-Phe	13.1277753064622
Acclim	temperature	Leu-Phe	13.1701501812332
Stress	temperature	Leu-Phe	17.2890825811445
Stress+Cloth	temperature	Leu-Phe	17.1273541303742
Cool	temperature	Leu-Phe	13.458686317167
Acclim	exertion	Leu-Phe	13.0626033941802
Stress	exertion	Leu-Phe	13.8574540993157
Stress+Cloth	exertion	Leu-Phe	18.8024444723365
Cool	exertion	Leu-Phe	13.2514168842463
Acclim	relative humidity	Testosterone	12.5429630090099
Stress	relative humidity	Testosterone	13.1688573836101
Stress+Cloth	relative humidity	Testosterone	12.4705016999279
Cool	relative humidity	Testosterone	13.5087394435537
Acclim	temperature	Testosterone	12.4155167869688
Stress	temperature	Testosterone	12.6784793226422
Stress+Cloth	temperature	Testosterone	12.7330344776027
Cool	temperature	Testosterone	12.536473272894
Acclim	exertion	Testosterone	12.2976599951025
Stress	exertion	Testosterone	12.4134164353805
Stress+Cloth	exertion	Testosterone	13.130090248102
Cool	exertion	Testosterone	12.5179140176546
Acclim	relative humidity	Fibromodulin	NA
Stress+Cloth	relative humidity	Fibromodulin	9.87002900616738
Stress	relative humidity	Fibromodulin	NA
Cool	relative humidity	Fibromodulin	8.59331869840572
Stress+Cloth	temperature	Fibromodulin	11.2751643456764
Stress	temperature	Fibromodulin	9.86452320651799
Acclim	temperature	Fibromodulin	NA
Cool	temperature	Fibromodulin	9.14020434733858
Acclim	exertion	Fibromodulin	8.60582109445664
Stress+Cloth	exertion	Fibromodulin	13.015296963084
Stress	exertion	Fibromodulin	12.6590445549673
Cool	exertion	Fibromodulin	8.82290426038709
Acclim	temperature	Tryptophan	15.808870558405
Stress	temperature	Tryptophan	19.3964291148657
Stress+Cloth	temperature	Tryptophan	19.5434157186059
Cool	temperature	Tryptophan	14.3797511208371
Acclim	relative humidity	Tryptophan	14.2662148982179
Stress	relative humidity	Tryptophan	14.1861365025623
Stress+Cloth	relative humidity	Tryptophan	15.7044165048178
Cool	relative humidity	Tryptophan	15.3612075404337
Acclim	exertion	Tryptophan	14.2541386450705
Stress	exertion	Tryptophan	20.3601253052128
Stress+Cloth	exertion	Tryptophan	20.4322161646233
Cool	exertion	Tryptophan	14.3956774325261
Acclim	temperature	trans-3-Indoleacrylic acid	14.4636331755709
Stress	temperature	trans-3-Indoleacrylic acid	16.8676123567674
Stress+Cloth	temperature	trans-3-Indoleacrylic acid	16.4223203736329
Cool	temperature	trans-3-Indoleacrylic acid	14.49037431066
Acclim	relative humidity	trans-3-Indoleacrylic acid	14.4641975713726
Stress	relative humidity	trans-3-Indoleacrylic acid	14.3781829269357
Stress+Cloth	relative humidity	trans-3-Indoleacrylic acid	14.6056907969568
Cool	relative humidity	trans-3-Indoleacrylic acid	14.3220355271584
Acclim	exertion	trans-3-Indoleacrylic acid	14.4111006964142
Stress	exertion	trans-3-Indoleacrylic acid	17.9125791848842
Stress+Cloth	exertion	trans-3-Indoleacrylic acid	17.8944114583812
Cool	exertion	trans-3-Indoleacrylic acid	14.5599505779117
Acclim	temperature	Leu-Phe	13.2109325237743
Stress	temperature	Leu-Phe	14.9278446045602
Stress+Cloth	temperature	Leu-Phe	14.9787690807187
Cool	temperature	Leu-Phe	13.2579473869686
Acclim	relative humidity	Leu-Phe	13.1189499583123
Stress	relative humidity	Leu-Phe	13.091121802094
Stress+Cloth	relative humidity	Leu-Phe	13.1406474012253
Cool	relative humidity	Leu-Phe	13.134412099154
Acclim	exertion	Leu-Phe	12.9303875275337
Stress	exertion	Leu-Phe	16.7390414145787
Stress+Cloth	exertion	Leu-Phe	16.5437201005104
Cool	exertion	Leu-Phe	13.2861870653345
Acclim	temperature	Testosterone	12.7394145642047
Stress	temperature	Testosterone	12.6687038526339
Stress+Cloth	temperature	Testosterone	12.6883210011923
Cool	temperature	Testosterone	12.5260742689541
Acclim	relative humidity	Testosterone	13.0734745583687
Stress	relative humidity	Testosterone	13.4232602485116
Stress+Cloth	relative humidity	Testosterone	12.7333293369143
Cool	relative humidity	Testosterone	13.2780948642404
Acclim	exertion	Testosterone	12.4281820623115
Stress	exertion	Testosterone	12.7644353629863
Stress+Cloth	exertion	Testosterone	12.6691929514681
Cool	exertion	Testosterone	12.4098653714703
Acclim	temperature	Fibromodulin	8.09375859478586
Stress+Cloth	temperature	Fibromodulin	9.6134827847147
Cool	temperature	Fibromodulin	7.81029185462363
Stress	temperature	Fibromodulin	10.1110381633759
Cool	relative humidity	Fibromodulin	8.7714756551634
Acclim	relative humidity	Fibromodulin	NA
Stress+Cloth	relative humidity	Fibromodulin	8.48353092145523
Stress	relative humidity	Fibromodulin	NA
Cool	exertion	Fibromodulin	9.13758686673325
Stress+Cloth	exertion	Fibromodulin	11.4697862043281
Stress	exertion	Fibromodulin	11.0623604752165
Acclim	exertion	Fibromodulin	8.44139147799996
Acclim	temperature	Tryptophan	14.91312765159
Stress	temperature	Tryptophan	19.5257984795731
Stress+Cloth	temperature	Tryptophan	20.6828857134326
Cool	temperature	Tryptophan	16.4149887884994
Acclim	exertion	Tryptophan	14.3949457797773
Stress	exertion	Tryptophan	20.0410189449958
Stress+Cloth	exertion	Tryptophan	20.7613189314868
Cool	exertion	Tryptophan	16.4156386319484
Acclim	relative humidity	Tryptophan	14.3585880534319
Stress	relative humidity	Tryptophan	14.1982293182794
Stress+Cloth	relative humidity	Tryptophan	14.3463564324036
Cool	relative humidity	Tryptophan	14.2583754916465
Acclim	temperature	trans-3-Indoleacrylic acid	14.3132268689435
Stress	temperature	trans-3-Indoleacrylic acid	17.0324509470845
Stress+Cloth	temperature	trans-3-Indoleacrylic acid	18.3411515310845
Cool	temperature	trans-3-Indoleacrylic acid	14.6218137303491
Acclim	exertion	trans-3-Indoleacrylic acid	14.5843480652372
Stress	exertion	trans-3-Indoleacrylic acid	17.605274164756
Stress+Cloth	exertion	trans-3-Indoleacrylic acid	18.3966146230501
Cool	exertion	trans-3-Indoleacrylic acid	14.5136022442834
Acclim	relative humidity	trans-3-Indoleacrylic acid	14.412965335682
Stress	relative humidity	trans-3-Indoleacrylic acid	14.2209737327372
Stress+Cloth	relative humidity	trans-3-Indoleacrylic acid	14.5515519844476
Cool	relative humidity	trans-3-Indoleacrylic acid	14.3312246138525
Acclim	temperature	Leu-Phe	13.0978964893363
Stress	temperature	Leu-Phe	14.6891332173644
Stress+Cloth	temperature	Leu-Phe	16.7281796718689
Cool	temperature	Leu-Phe	13.1449810583243
Acclim	exertion	Leu-Phe	13.2468587680496
Stress	exertion	Leu-Phe	15.5568945395614
Stress+Cloth	exertion	Leu-Phe	16.2239049848822
Cool	exertion	Leu-Phe	13.0911911322635
Acclim	relative humidity	Leu-Phe	13.1938872565208
Stress	relative humidity	Leu-Phe	13.0714201270074
Stress+Cloth	relative humidity	Leu-Phe	13.1668461829716
Cool	relative humidity	Leu-Phe	13.1407137742536
Acclim	temperature	Testosterone	13.0975256592867
Stress	temperature	Testosterone	12.6376729025085
Stress+Cloth	temperature	Testosterone	12.9746593399201
Cool	temperature	Testosterone	13.1755619056806
Acclim	exertion	Testosterone	12.4180136823364
Stress	exertion	Testosterone	12.5997218870884
Stress+Cloth	exertion	Testosterone	12.6907699791137
Cool	exertion	Testosterone	12.8809346668567
Acclim	relative humidity	Testosterone	12.3876764447978
Stress	relative humidity	Testosterone	12.3483223603968
Stress+Cloth	relative humidity	Testosterone	12.324807228322
Cool	relative humidity	Testosterone	12.3741473630166
Stress	temperature	Fibromodulin	11.2770448910817
Acclim	temperature	Fibromodulin	NA
Cool	temperature	Fibromodulin	10.107794809504
Stress+Cloth	temperature	Fibromodulin	10.9890297991085
Stress+Cloth	exertion	Fibromodulin	12.9903097494903
Stress	exertion	Fibromodulin	12.6162002008526
Cool	exertion	Fibromodulin	8.47194684051642
Acclim	exertion	Fibromodulin	7.83743596397505
Acclim	relative humidity	Fibromodulin	NA
Cool	relative humidity	Fibromodulin	NA
Stress+Cloth	relative humidity	Fibromodulin	7.7065319390259
Stress	relative humidity	Fibromodulin	NA
Acclim	exertion	Tryptophan	16.8708861861672
Stress	exertion	Tryptophan	19.7842236294434
Stress+Cloth	exertion	Tryptophan	20.5865991387269
Cool	exertion	Tryptophan	17.58919337215
Acclim	relative humidity	Tryptophan	17.0883779448196
Stress	relative humidity	Tryptophan	14.1836157964754
Stress+Cloth	relative humidity	Tryptophan	16.8715995492163
Cool	relative humidity	Tryptophan	14.4729803005507
Acclim	exertion	trans-3-Indoleacrylic acid	14.6490774210626
Stress	exertion	trans-3-Indoleacrylic acid	17.3887122899432
Stress+Cloth	exertion	trans-3-Indoleacrylic acid	18.137972669968
Cool	exertion	trans-3-Indoleacrylic acid	14.814937631902
Acclim	relative humidity	trans-3-Indoleacrylic acid	14.3969819344561
Stress	relative humidity	trans-3-Indoleacrylic acid	14.4226921417885
Stress+Cloth	relative humidity	trans-3-Indoleacrylic acid	14.4453975466422
Cool	relative humidity	trans-3-Indoleacrylic acid	14.5276805520407
Acclim	exertion	Leu-Phe	13.267697245988
Stress	exertion	Leu-Phe	15.9732243409666
Stress+Cloth	exertion	Leu-Phe	16.4204074723523
Cool	exertion	Leu-Phe	13.3027166650936
Acclim	relative humidity	Leu-Phe	13.1226323412303
Stress	relative humidity	Leu-Phe	13.0955283164095
Stress+Cloth	relative humidity	Leu-Phe	13.2611424020915
Cool	relative humidity	Leu-Phe	13.3481498331678
Acclim	exertion	Testosterone	13.003407078744
Stress	exertion	Testosterone	12.6578906644029
Stress+Cloth	exertion	Testosterone	12.7061370747819
Cool	exertion	Testosterone	12.5907743449395
Acclim	relative humidity	Testosterone	12.537945033335
Stress	relative humidity	Testosterone	12.4495669092086
Stress+Cloth	relative humidity	Testosterone	12.3787263690648
Cool	relative humidity	Testosterone	12.3903581059357
Cool	exertion	Fibromodulin	NA
Stress+Cloth	exertion	Fibromodulin	11.2990240730229
Acclim	exertion	Fibromodulin	9.12278266395675
Stress	exertion	Fibromodulin	11.7291894059395
Stress	relative humidity	Fibromodulin	NA
Acclim	relative humidity	Fibromodulin	8.36961619086974
Stress+Cloth	relative humidity	Fibromodulin	NA
Cool	relative humidity	Fibromodulin	NA
Acclim	temperature	Tryptophan	17.2860698096917
Stress	temperature	Tryptophan	18.0578060196021
Stress+Cloth	temperature	Tryptophan	19.8052133613627
Cool	temperature	Tryptophan	16.5546305227905
Acclim	relative humidity	Tryptophan	16.8936704545574
Stress	relative humidity	Tryptophan	16.8180616405086
Stress+Cloth	relative humidity	Tryptophan	18.0032975325561
Cool	relative humidity	Tryptophan	15.5310235367041
Acclim	exertion	Tryptophan	17.4226799889565
Stress	exertion	Tryptophan	19.9098502173473
Stress+Cloth	exertion	Tryptophan	20.3026227696195
Cool	exertion	Tryptophan	18.5581584969434
Acclim	temperature	trans-3-Indoleacrylic acid	14.4943706625711
Stress	temperature	trans-3-Indoleacrylic acid	15.5322919227371
Stress+Cloth	temperature	trans-3-Indoleacrylic acid	17.20942089348
Cool	temperature	trans-3-Indoleacrylic acid	14.559493190618
Acclim	relative humidity	trans-3-Indoleacrylic acid	14.6405895838047
Stress	relative humidity	trans-3-Indoleacrylic acid	14.3492761178167
Stress+Cloth	relative humidity	trans-3-Indoleacrylic acid	15.386621007778
Cool	relative humidity	trans-3-Indoleacrylic acid	14.4245412400548
Acclim	exertion	trans-3-Indoleacrylic acid	14.6275591263694
Stress	exertion	trans-3-Indoleacrylic acid	17.3154892728496
Stress+Cloth	exertion	trans-3-Indoleacrylic acid	17.8360697149767
Cool	exertion	trans-3-Indoleacrylic acid	16.1406194841777
Acclim	temperature	Leu-Phe	13.1797354684137
Stress	temperature	Leu-Phe	13.6440206860911
Stress+Cloth	temperature	Leu-Phe	15.9924309262332
Cool	temperature	Leu-Phe	13.2326888074515
Acclim	relative humidity	Leu-Phe	13.2020953906635
Stress	relative humidity	Leu-Phe	13.1197485617516
Stress+Cloth	relative humidity	Leu-Phe	13.2396497564139
Cool	relative humidity	Leu-Phe	13.2107957775954
Acclim	exertion	Leu-Phe	13.2354915068871
Stress	exertion	Leu-Phe	13.9863390720368
Stress+Cloth	exertion	Leu-Phe	15.7566901641958
Cool	exertion	Leu-Phe	13.386893295151
Acclim	temperature	Testosterone	12.3544741159939
Stress	temperature	Testosterone	12.5147724156046
Stress+Cloth	temperature	Testosterone	12.6977619319795
Cool	temperature	Testosterone	12.3423480823195
Acclim	relative humidity	Testosterone	12.1953902918136
Stress	relative humidity	Testosterone	12.3023954942304
Stress+Cloth	relative humidity	Testosterone	12.4561653834067
Cool	relative humidity	Testosterone	12.3663300697515
Acclim	exertion	Testosterone	12.4088881755529
Stress	exertion	Testosterone	12.7259429426406
Stress+Cloth	exertion	Testosterone	12.7517445245988
Cool	exertion	Testosterone	12.2383917124037
Stress+Cloth	temperature	Fibromodulin	9.67871141928496
Stress	temperature	Fibromodulin	NA
Cool	temperature	Fibromodulin	NA
Acclim	temperature	Fibromodulin	10.6059115698763
Stress	relative humidity	Fibromodulin	7.99977589020085
Acclim	relative humidity	Fibromodulin	9.10707321926
Cool	relative humidity	Fibromodulin	NA
Stress+Cloth	relative humidity	Fibromodulin	NA
Stress+Cloth	exertion	Fibromodulin	12.0744080807263
Stress	exertion	Fibromodulin	10.2852642936305
Cool	exertion	Fibromodulin	8.55798382544476
Acclim	exertion	Fibromodulin	10.1515110159722
Acclim	exertion	Tryptophan	16.0538275892433
Stress	exertion	Tryptophan	19.8058788589139
Stress+Cloth	exertion	Tryptophan	20.9026744013447
Cool	exertion	Tryptophan	18.2914558479029
Acclim	temperature	Tryptophan	14.3132401822453
Stress	temperature	Tryptophan	20.2267478712385
Stress+Cloth	temperature	Tryptophan	20.4614814081417
Cool	temperature	Tryptophan	19.0122923367048
Acclim	relative humidity	Tryptophan	14.3810084409808
Stress	relative humidity	Tryptophan	14.4371155488567
Stress+Cloth	relative humidity	Tryptophan	15.0342490608264
Cool	relative humidity	Tryptophan	17.6540150064225
Acclim	exertion	trans-3-Indoleacrylic acid	14.6274738403839
Stress	exertion	trans-3-Indoleacrylic acid	16.9736734096132
Stress+Cloth	exertion	trans-3-Indoleacrylic acid	18.497887430841
Cool	exertion	trans-3-Indoleacrylic acid	15.8847492016485
Acclim	temperature	trans-3-Indoleacrylic acid	14.513687816444
Stress	temperature	trans-3-Indoleacrylic acid	17.9324524367373
Stress+Cloth	temperature	trans-3-Indoleacrylic acid	18.1037331293208
Cool	temperature	trans-3-Indoleacrylic acid	16.3484937919873
Acclim	relative humidity	trans-3-Indoleacrylic acid	14.5522884249739
Stress	relative humidity	trans-3-Indoleacrylic acid	14.6410718822586
Stress+Cloth	relative humidity	trans-3-Indoleacrylic acid	14.4910628014856
Cool	relative humidity	trans-3-Indoleacrylic acid	14.8638704839716
Acclim	exertion	Leu-Phe	13.2096324045326
Stress	exertion	Leu-Phe	16.0634443141258
Stress+Cloth	exertion	Leu-Phe	17.0726289485247
Cool	exertion	Leu-Phe	13.3327604362466
Acclim	temperature	Leu-Phe	13.103429864319
Stress	temperature	Leu-Phe	16.6787950629896
Stress+Cloth	temperature	Leu-Phe	17.0274971464454
Cool	temperature	Leu-Phe	14.7112479087972
Acclim	relative humidity	Leu-Phe	13.2370969682264
Stress	relative humidity	Leu-Phe	13.3309507801525
Stress+Cloth	relative humidity	Leu-Phe	13.1793291726945
Cool	relative humidity	Leu-Phe	13.0144135122728
Acclim	exertion	Testosterone	12.3774267794081
Stress	exertion	Testosterone	12.60397489384
Stress+Cloth	exertion	Testosterone	12.7772863454908
Cool	exertion	Testosterone	12.5382356105633
Acclim	temperature	Testosterone	12.3719399878316
Stress	temperature	Testosterone	12.5249368378525
Stress+Cloth	temperature	Testosterone	12.6698443968994
Cool	temperature	Testosterone	12.561487195506
Acclim	relative humidity	Testosterone	12.2782342246894
Stress	relative humidity	Testosterone	12.4960958503916
Stress+Cloth	relative humidity	Testosterone	12.3606893596037
Cool	relative humidity	Testosterone	12.5942654423907
Stress	exertion	Fibromodulin	10.755666338943
Cool	exertion	Fibromodulin	7.71424900183251
Stress+Cloth	exertion	Fibromodulin	11.9529014946061
Acclim	exertion	Fibromodulin	NA
Acclim	temperature	Fibromodulin	NA
Stress+Cloth	temperature	Fibromodulin	10.0880108503851
Cool	temperature	Fibromodulin	8.50672054417961
Stress	temperature	Fibromodulin	10.3474744116317
Cool	relative humidity	Fibromodulin	NA
Stress+Cloth	relative humidity	Fibromodulin	NA
Acclim	relative humidity	Fibromodulin	NA
Stress	relative humidity	Fibromodulin	NA
Acclim	temperature	Tryptophan	15.4473098018096
Stress	temperature	Tryptophan	20.4994654665988
Stress+Cloth	temperature	Tryptophan	21.2708414218972
Cool	temperature	Tryptophan	18.9910793687284
Acclim	exertion	Tryptophan	14.501136927995
Stress	exertion	Tryptophan	20.4889538877327
Stress+Cloth	exertion	Tryptophan	21.4719277005719
Cool	exertion	Tryptophan	18.0492616631828
Acclim	relative humidity	Tryptophan	14.5065933090553
Stress	relative humidity	Tryptophan	14.3587205029938
Stress+Cloth	relative humidity	Tryptophan	14.7624192979137
Cool	relative humidity	Tryptophan	15.3674973713774
Acclim	temperature	trans-3-Indoleacrylic acid	14.5621493099294
Stress	temperature	trans-3-Indoleacrylic acid	17.8132920800469
Stress+Cloth	temperature	trans-3-Indoleacrylic acid	18.943708063337
Cool	temperature	trans-3-Indoleacrylic acid	15.5430587236244
Acclim	exertion	trans-3-Indoleacrylic acid	14.7084000031278
Stress	exertion	trans-3-Indoleacrylic acid	17.7116811187216
Stress+Cloth	exertion	trans-3-Indoleacrylic acid	19.0114797012317
Cool	exertion	trans-3-Indoleacrylic acid	15.5751307321747
Acclim	relative humidity	trans-3-Indoleacrylic acid	14.5647533433382
Stress	relative humidity	trans-3-Indoleacrylic acid	14.4994408936045
Stress+Cloth	relative humidity	trans-3-Indoleacrylic acid	14.7031786628481
Cool	relative humidity	trans-3-Indoleacrylic acid	14.6595444402228
Acclim	temperature	Leu-Phe	13.2557502595877
Stress	temperature	Leu-Phe	15.4955292751184
Stress+Cloth	temperature	Leu-Phe	17.3069304720002
Cool	temperature	Leu-Phe	13.944171019341
Acclim	exertion	Leu-Phe	13.4102892201417
Stress	exertion	Leu-Phe	15.7674900796293
Stress+Cloth	exertion	Leu-Phe	17.0545753394155
Cool	exertion	Leu-Phe	13.3838874428496
Acclim	relative humidity	Leu-Phe	13.3039191410535
Stress	relative humidity	Leu-Phe	13.1990675336965
Stress+Cloth	relative humidity	Leu-Phe	13.4198642869158
Cool	relative humidity	Leu-Phe	13.3996932502645
Acclim	temperature	Testosterone	12.3790708748632
Stress	temperature	Testosterone	12.6814359485297
Stress+Cloth	temperature	Testosterone	12.6901631497078
Cool	temperature	Testosterone	12.5368684444773
Acclim	exertion	Testosterone	12.5769090410935
Stress	exertion	Testosterone	12.6508985210861
Stress+Cloth	exertion	Testosterone	12.9874538927899
Cool	exertion	Testosterone	12.4413799179253
Acclim	relative humidity	Testosterone	12.8201390098174
Stress	relative humidity	Testosterone	12.9799494516277
Stress+Cloth	relative humidity	Testosterone	12.6132303204387
Cool	relative humidity	Testosterone	12.8938147449215
Acclim	exertion	Fibromodulin	NA
Stress+Cloth	exertion	Fibromodulin	12.8615439191091
Stress	relative humidity	Fibromodulin	NA
Cool	relative humidity	Fibromodulin	NA
Acclim	relative humidity	Fibromodulin	NA
Stress+Cloth	relative humidity	Fibromodulin	NA
Cool	temperature	Fibromodulin	10.2699345936236
Acclim	temperature	Fibromodulin	NA
Stress	temperature	Fibromodulin	10.0373363947682
Stress+Cloth	temperature	Fibromodulin	12.1320977414456
Cool	exertion	Fibromodulin	9.85489061969632
Stress	exertion	Fibromodulin	12.7321021030384
Acclim	relative humidity	Tryptophan	17.0633788460936
Stress	relative humidity	Tryptophan	14.5043939615324
Stress+Cloth	relative humidity	Tryptophan	14.5569934661197
Cool	relative humidity	Tryptophan	16.8791963664153
Acclim	exertion	Tryptophan	19.3274338489194
Stress	exertion	Tryptophan	20.3017148840704
Stress+Cloth	exertion	Tryptophan	20.7988065164204
Cool	exertion	Tryptophan	16.9472652820052
Acclim	temperature	Tryptophan	19.1623501337374
Stress	temperature	Tryptophan	18.6864311834679
Stress+Cloth	temperature	Tryptophan	19.5449192528408
Cool	temperature	Tryptophan	15.9174605726396
Acclim	relative humidity	trans-3-Indoleacrylic acid	14.5676891860298
Stress	relative humidity	trans-3-Indoleacrylic acid	14.5935712874438
Stress+Cloth	relative humidity	trans-3-Indoleacrylic acid	14.6050807988472
Cool	relative humidity	trans-3-Indoleacrylic acid	14.5519286998758
Acclim	exertion	trans-3-Indoleacrylic acid	16.4871288293725
Stress	exertion	trans-3-Indoleacrylic acid	17.5988725312842
Stress+Cloth	exertion	trans-3-Indoleacrylic acid	18.2168175549012
Cool	exertion	trans-3-Indoleacrylic acid	14.5270843214663
Acclim	temperature	trans-3-Indoleacrylic acid	16.456384008861
Stress	temperature	trans-3-Indoleacrylic acid	16.1405178441937
Stress+Cloth	temperature	trans-3-Indoleacrylic acid	17.2659946376454
Cool	temperature	trans-3-Indoleacrylic acid	14.2822279810444
Acclim	relative humidity	Leu-Phe	13.1561387144486
Stress	relative humidity	Leu-Phe	13.3154835849943
Stress+Cloth	relative humidity	Leu-Phe	13.2658450018721
Cool	relative humidity	Leu-Phe	13.3273483348585
Acclim	exertion	Leu-Phe	14.2222835437608
Stress	exertion	Leu-Phe	16.0431516063165
Stress+Cloth	exertion	Leu-Phe	16.5206749524625
Cool	exertion	Leu-Phe	13.1665477129154
Acclim	temperature	Leu-Phe	14.3276680943407
Stress	temperature	Leu-Phe	13.5686621279649
Stress+Cloth	temperature	Leu-Phe	15.2703358272158
Cool	temperature	Leu-Phe	12.9414904508388
Acclim	relative humidity	Testosterone	13.1172119314617
Stress	relative humidity	Testosterone	13.2124195974842
Stress+Cloth	relative humidity	Testosterone	13.2449607610229
Cool	relative humidity	Testosterone	13.0271778098356
Acclim	exertion	Testosterone	12.5827966569844
Stress	exertion	Testosterone	12.8168702930731
Stress+Cloth	exertion	Testosterone	12.6542574663518
Cool	exertion	Testosterone	12.4582463156682
Acclim	temperature	Testosterone	12.5899289561985
Stress	temperature	Testosterone	12.560325157749
Stress+Cloth	temperature	Testosterone	12.6134901797468
Cool	temperature	Testosterone	12.4067623862655
Cool	relative humidity	Fibromodulin	NA
Stress	relative humidity	Fibromodulin	NA
Stress+Cloth	relative humidity	Fibromodulin	NA
Acclim	relative humidity	Fibromodulin	8.96325498866531
Stress	exertion	Fibromodulin	12.5892648777889
Acclim	exertion	Fibromodulin	11.5803410932628
Cool	exertion	Fibromodulin	8.78101331867793
Stress+Cloth	exertion	Fibromodulin	12.3464778592228
Acclim	temperature	Fibromodulin	10.7800764955586
Stress+Cloth	temperature	Fibromodulin	9.66060674678889
Stress	temperature	Fibromodulin	8.59744141643118
Cool	temperature	Fibromodulin	NA
Acclim	relative humidity	Tryptophan	14.3918101651865
Stress	relative humidity	Tryptophan	14.5580491980698
Stress+Cloth	relative humidity	Tryptophan	14.4526451150745
Cool	relative humidity	Tryptophan	15.2552161752564
Acclim	temperature	Tryptophan	14.4734745037746
Stress	temperature	Tryptophan	17.3567881994492
Stress+Cloth	temperature	Tryptophan	19.9778364295875
Cool	temperature	Tryptophan	14.3850498588544
Acclim	exertion	Tryptophan	14.2687259246481
Stress	exertion	Tryptophan	19.5469324979964
Stress+Cloth	exertion	Tryptophan	20.5740573394257
Cool	exertion	Tryptophan	16.8676559385194
Acclim	relative humidity	trans-3-Indoleacrylic acid	14.6145467195196
Stress	relative humidity	trans-3-Indoleacrylic acid	14.7465343434355
Stress+Cloth	relative humidity	trans-3-Indoleacrylic acid	14.5526311301722
Cool	relative humidity	trans-3-Indoleacrylic acid	14.680805509084
Acclim	temperature	trans-3-Indoleacrylic acid	14.4596544516458
Stress	temperature	trans-3-Indoleacrylic acid	14.4608784207773
Stress+Cloth	temperature	trans-3-Indoleacrylic acid	17.0616429291485
Cool	temperature	trans-3-Indoleacrylic acid	14.4494973161195
Acclim	exertion	trans-3-Indoleacrylic acid	14.462427395216
Stress	exertion	trans-3-Indoleacrylic acid	16.9951333193959
Stress+Cloth	exertion	trans-3-Indoleacrylic acid	18.1404467998671
Cool	exertion	trans-3-Indoleacrylic acid	14.5583559664694
Acclim	relative humidity	Leu-Phe	13.4196846927225
Stress	relative humidity	Leu-Phe	13.4284880350671
Stress+Cloth	relative humidity	Leu-Phe	13.3140065195776
Cool	relative humidity	Leu-Phe	13.4075609660807
Acclim	temperature	Leu-Phe	13.2576934264761
Stress	temperature	Leu-Phe	13.0782959137085
Stress+Cloth	temperature	Leu-Phe	16.3036883766407
Cool	temperature	Leu-Phe	13.2489618427313
Acclim	exertion	Leu-Phe	13.2223131413103
Stress	exertion	Leu-Phe	15.7797860975038
Stress+Cloth	exertion	Leu-Phe	16.9061429636282
Cool	exertion	Leu-Phe	13.1652962304942
Acclim	relative humidity	Testosterone	12.4003981162008
Stress	relative humidity	Testosterone	12.6248632403253
Stress+Cloth	relative humidity	Testosterone	12.3517293534985
Cool	relative humidity	Testosterone	12.4547357844698
Acclim	temperature	Testosterone	12.3257299236962
Stress	temperature	Testosterone	12.4355568523344
Stress+Cloth	temperature	Testosterone	12.697221138125
Cool	temperature	Testosterone	12.4761951980384
Acclim	exertion	Testosterone	12.3355598087723
Stress	exertion	Testosterone	12.4586615945976
Stress+Cloth	exertion	Testosterone	12.7345093793246
Cool	exertion	Testosterone	12.4044192788144
Stress+Cloth	relative humidity	Fibromodulin	8.97562386155934
Stress	relative humidity	Fibromodulin	NA
Acclim	relative humidity	Fibromodulin	NA
Cool	relative humidity	Fibromodulin	7.87623989958699
Acclim	temperature	Fibromodulin	8.44139147799996
Stress	temperature	Fibromodulin	10.1466964417331
Stress+Cloth	temperature	Fibromodulin	10.6189049017418
Cool	temperature	Fibromodulin	8.6366636913924
Stress+Cloth	exertion	Fibromodulin	11.3799059413184
Acclim	exertion	Fibromodulin	9.15956483826428
Stress	exertion	Fibromodulin	11.5505872713518
Cool	exertion	Fibromodulin	9.15999084262859

## Sheet: Fig3_data
Heatstress_Type	LogCortisol	Mean_CBT	Mean_HR	LogSweatrate	LogHeatshockProtein
exertion	7.07537508090232	37.602	117	6.18755	2.27214650385348
relative humidity	NA	36.802	72	3.2321	4.87801776948142
temperature	6.83399766621846	37.361	69.5	4.9511	2.29773334226302
exertion	7.51715218302488	37.946	134.7	5.51877	2.11238054692296
relative humidity	NA	37.156	95.6	4.09432	2.41197746976524
temperature	NA	37.226	103.6	4.68211	2.52628848756677
exertion	6.73558938607964	37.887	126.7	5.20764	NA
relative humidity	NA	37.292	82.7	3.06025	NA
temperature	NA	37.182	88	4.88278	1.61561877150918
exertion	6.84802939319538	37.612	131.4	5.86361	NA
relative humidity	8.54475821754868	37.172	95.2	3.2321	NA
temperature	7.26007668180925	37.532	99.8	4.57812	2.91847318800704
relative humidity	NA	37.228	90	3.61986	NA
temperature	6.6691319849227	37.409	101	5.22213	NA
exertion	6.82208670866968	37.6514	113.2	6.07762	1.28680546261915
relative humidity	NA	37.352	81	1.67395	NA
temperature	7.27170700102489	37.065	84.4	5.54515	NA
exertion	8.1668256023618	37.704	104.8	6.73655	NA
relative humidity	NA	37.447	76.4	3.78416	NA
temperature	7.33681581611024	36.976	82.1	5.43515	3.20428996653978
exertion	7.23330026179363	37.666	93.4	6.0434	2.05862640196592
relative humidity	NA	36.927	65.4	4.19968	NA
temperature	7.34697783233323	36.746	70.9	5.44095	NA
exertion	7.71442306658905	36.832	106.5	5.68128	2.41974571276762
relative humidity	NA	36.963	64.3333	3.17803	2.68088453302944
temperature	NA	36.665	73.9	4.02533	NA
exertion	7.17530987599366	37.834	140.7	6.14273	NA
relative humidity	7.54346328309429	36.937	86.4	4.21948	0.992807229771133
temperature	6.91743707404195	37.189	104.1	5.13184	3.43343866696917
exertion	7.25501546590288	37.61	134.4	5.66294	2.22499105155549
relative humidity	NA	37.497	95	3.92524	5.02236621697195
temperature	NA	37.323	107.7	3.28339	2.77452434770754
exertion	5.35151684685939	37.613	139.4	6.41888	NA
relative humidity	NA	37.111	96.2	2.48488	NA
temperature	9.11632550269514	36.817	103.6	4.19968	1.90106220411851
exertion	7.07747341880684	37.54	135.3	6.44252	NA
relative humidity	NA	37.532	99.9	3.87118	1.96071431041103
temperature	6.70548043456998	37.478	109.5	5.50259	5.17281083130831
exertion	7.16404379168007	37.553	113.6	6.3767	NA
relative humidity	9.06490272458341	37.113	80.8	2.68555	NA
temperature	7.14400787868366	36.308	88.9	4.63146	2.71469474382088
exertion	7.5883401387416	37.82	126	5.99808	2.1544678420411
relative humidity	NA	37.324	81.9	3.17803	NA
exertion	6.58205541454089	37.558	119.5	5.33751	2.59458283951343
relative humidity	NA	37.043	87.6	3.87118	1.88009080801802
temperature	NA	37.243	102.2	4.19968	2.73150627713855
exertion	7.26506077374443	37.403	132.3	5.72138	2.12867208505858
relative humidity	NA	37.58	105.1	2.59024	2.28171890031266
temperature	7.32452431637232	37.372	103.3	5.47504	NA
exertion	6.64077773280778	37.708	146.4	6.32074	3.59728486295286
relative humidity	NA	37.435	100.8	3.2321	NA
temperature	6.62017489181934	37.235	117.9	5.22213	NA
exertion	7.02235533527777	38.044	129.4	6.04023	2.45941788702083
relative humidity	NA	37.377	87.5	3.50653	NA
temperature	NA	37.732	94.2	4.80945	3.194706075561
exertion	7.79607824705105	37.94	119	5.63952	2.67187019364745
relative humidity	NA	37.159	71.2	2.3671	NA
temperature	NA	37.353	85.6	3.75339	4.20141860894667
